# Supplementary material for: Effects of Dietary Supplementation with Carrot-Derived Rhamnogalacturonan-I (cRG-I) on Accelerated Protective Immune Responses and Quality of Life in Healthy Volunteers Challenged with Rhinovirus in a Randomized Trial
Source: Nutrients. 2022 Oct 12;14(20):4258. doi: 10.3390/nu14204258 (PMC9607575; doi:10.3390/nu14204258)
Supplement: Supplementary file 1 [file nutrients-14-04258-s001.zip]

Archive with 1 entries (1 files):
- nutrients-1931234- supplementary.pdf
